# Supplementary material for: Roles of dimeric intermediates in RNA-catalyzed rolling circle synthesis
Source: Nucleic Acids Res. 2025 Jun 16;53(11):gkaf057. doi: 10.1093/nar/gkaf057 (PMC12168072; doi:10.1093/nar/gkaf057)
Supplement: gkaf057_Supplemental_Files [file gkaf057_supplemental_files.zip]

Archive with 3 entries (3 files):
- Dimer-circle-SM_new.docx
- Movie 1.mp4
- Movie 2.mp4
